# Supplementary material for: Functional and structural diversity in deubiquitinases of the Chlamydia-like bacterium Simkania negevensis
Source: Nat Commun. 2023 Nov 13;14:7335. doi: 10.1038/s41467-023-43144-y (PMC10643670; doi:10.1038/s41467-023-43144-y)
Supplement: Supplementary file 4 — Source Data [file 41467_2023_43144_MOESM4_ESM.zip]

Archive with 5 entries (4 files):
- Raw_Data/
- Raw_Data/raw data_all AMCs.xlsx
- Raw_Data/raw_data_qPCR.xlsx
- Raw_Data/raw_images_mainfigures.pdf
- Raw_Data/Raw_images_suppfigures.pdf
