# Supplementary material for: Functional and structural diversity in deubiquitinases of the Chlamydia-like bacterium Simkania negevensis
Source: Nat Commun. 2023 Nov 13;14:7335. doi: 10.1038/s41467-023-43144-y (PMC10643670; doi:10.1038/s41467-023-43144-y)
Supplement: Supplementary file 4 — Source Data [file 41467_2023_43144_MOESM4_ESM.zip › Raw_Data/raw data_all AMCs.xlsx]

## Sheet: Fig. 1e
Fig. 1e
			Ub-AMC	Ub-AMC	Ub-AMC	Ub-AMC	Ub-AMC	Ub-AMC	Ub-AMC	Ub-AMC	Ub-AMC	Ub-AMC	Ub-AMC	Ub-AMC
	timepoint	time (min)	A05310	A05310	A05310	A12380	A12380	A12380	A12110	A12110	A12110	-	-	-
	0	0	4610	4455	4400	5921	6424	6524	7934	8265	7752	5226	4975	3673
	1	0.333333	4688	4545	4509	7980	8712	9012	12947	13367	12447	5254	5091	3651
	2	0.666667	4754	4651	4629	9965	10833	10569	17250	17624	16473	5300	5080	3710
	3	1	4904	4693	4667	11941	13085	13632	20930	21245	20145	5385	5187	3720
	4	1.33333	4943	4798	4778	13804	15037	15514	24241	24484	23287	5360	5143	3793
	5	1.66667	5074	4881	4906	15469	16883	16949	26864	27415	26021	5365	5137	3688
	6	2	5138	5050	4988	17186	18812	18983	29542	30064	28498	5334	5177	3899
	7	2.33333	5345	5083	5060	18799	20711	20243	31771	32313	30654	5352	5146	4017
	8	2.66667	5392	5129	5104	20116	22115	22052	33633	34338	32025	5261	5138	3998
	9	3	5475	5172	5218	21371	23494	23590	35173	36179	33667	5287	5166	3882
	10	3.33333	5494	5229	5325	22906	25346	25361	36708	37748	35644	5429	5169	3945
	11	3.66667	5608	5424	5389	24033	26604	26378	38026	39161	36854	5366	5175	3818
	12	4	5646	5514	5467	25327	28030	27852	38994	40488	37801	5363	5138	4092
	13	4.33333	5745	5496	5516	26463	28950	28789	39671	41004	38572	5360	5167	4013
	14	4.66667	5793	5604	5573	27374	30270	30316	40581	42053	39516	5380	5093	3893
	15	5	5923	5623	5715	28521	31488	31356	41289	42797	40395	5279	5096	4133
	16	5.33333	5970	5782	5770	29233	32336	32123	41915	43543	41566	5287	5134	3978
	17	5.66667	5934	5812	5856	30157	33340	32885	42213	44009	41846	5306	5129	3939
	18	6	6086	5824	5868	30755	34180	34046	43097	44754	42411	5268	5110	3915
	19	6.33333	6151	5925	5951	31940	35271	34921	43815	45539	43140	5289	5126	3849
	20	6.66667	6293	5970	6033	32407	35950	35847	44058	45668	43348	5324	5129	3908
	21	7	6286	6040	6083	33155	36733	36435	44088	45693	43839	5265	5153	4047
	22	7.33333	6329	6109	6212	33717	37319	37271	44169	45854	43891	5259	5049	4223
	23	7.66667	6386	6132	6268	34093	37992	37640	44436	46281	44369	5239	5124	3967
	24	8	6415	6272	6308	34699	38694	38555	44759	46538	44284	5196	5107	3795
	25	8.33333	6490	6295	6339	35838	39469	39721	45452	47267	45017	5221	5069	3982
	26	8.66667	6550	6393	6428	36030	39875	39853	44927	47217	44856	5250	5108	3991
	27	9	6654	6508	6452	36476	40432	40392	45755	47637	45006	5218	5063	3904
	28	9.33333	6700	6450	6555	36770	40697	41128	45786	47558	45136	5229	5062	4050
	29	9.66667	6721	6542	6618	37278	41368	41645	45408	47325	45371	5183	5060	3927
	30	10	6798	6515	6647	37669	41974	41932	45804	47529	45684	5196	5125	3978
	31	10.3333	6814	6582	6702	37898	42408	42213	45579	47381	45752	5201	5030	3958
	32	10.6667	6840	6649	6781	38465	42701	42837	45666	48085	46156	5284	5129	3743
	33	11	6946	6749	6829	38567	43005	43430	45846	47652	45996	5157	5091	4030
	34	11.3333	6959	6857	6912	39001	43150	43652	45818	47904	45840	5097	5055	3938
	35	11.6667	6997	6938	6989	39108	43636	43746	45922	47824	46172	5215	5070	4167
	36	12	7083	6921	7022	39666	43947	44506	46228	47943	46032	5145	5030	4091
	37	12.3333	7156	6949	7054	40138	44646	45117	46923	48923	46824	5147	5101	3885
	38	12.6667	7194	7049	7140	40251	44640	45014	46501	48286	46269	5158	5064	4121
	39	13	7279	7107	7146	40126	44530	44995	46103	47992	46173	5206	5074	3907
	40	13.3333	7247	7166	7236	40587	44951	45453	46023	48238	46269	5153	5048	4058
	41	13.6667	7372	7148	7295	40610	45425	45952	46253	48284	46741	5063	5027	3804
	42	14	7377	7227	7369	40976	45518	45980	46306	48552	46353	5100	5042	3798
	43	14.3333	7408	7294	7425	40823	45598	45812	46462	48427	46467	5106	5001	4098
	44	14.6667	7413	7339	7432	41193	46033	46237	46720	48723	46991	5117	5052	4023
	45	15	7512	7364	7518	41287	45929	46910	46682	48790	46845	5161	5055	3798
	46	15.3333	7555	7436	7510	41508	46455	46914	46541	48424	46752	5082	5005	4089
	47	15.6667	7611	7514	7635	41553	46403	46840	46536	48661	47061	5182	4976	3831
	48	16	7632	7620	7668	42090	46863	47470	47185	49410	47146	5166	4999	3792
	49	16.3333	7744	7565	7705	42101	46891	47983	47233	49081	47110	5104	5029	4152
	50	16.6667	7761	7643	7792	42223	46942	47343	46795	48801	46861	5154	5005	4127
	51	17	7781	7639	7864	42241	47055	47782	46837	49021	46959	5136	5002	3780
	52	17.3333	7787	7694	7860	42249	47054	47631	47173	48717	47091	5077	4982	3944
	53	17.6667	7934	7743	7905	42466	47423	48095	47567	49350	47594	5135	4976	3816
	54	18	7983	7807	7910	42666	47458	47777	46806	49056	46911	5122	4978	3852
	55	18.3333	7946	7883	7949	42505	47572	48030	47040	48907	47180	5128	4978	4137
	56	18.6667	7989	7931	8008	42617	47248	48128	47015	48888	46954	5122	5007	3799
	57	19	8034	8017	8104	42736	47369	48380	46958	48934	46887	5090	4908	3862
	58	19.3333	8101	8044	8169	42607	47580	48092	46906	48826	47069	5115	4926	4096
	59	19.6667	8129	8050	8175	42831	47640	48334	47243	49252	47279	5147	4949	3905
	60	20	8179	8139	8182	43090	47640	48855	46963	48835	46859	5052	4958	3934

## Sheet: Fig. 2d
Fig. 2d
			Ub-AMC	Ub-AMC	Ub-AMC	Ub-AMC	Ub-AMC	Ub-AMC		Ub-AMC	Ub-AMC	Ub-AMC	Ub-AMC	Ub-AMC	Ub-AMC
	timepoint	time (min)	-	-	-	SnJos1	SnJos1	SnJos1		-	-	-	SnJos2	SnJos2	SnJos2
	0	0	2987	3290	3704	2929	3092	3220		2915	2843	2827	2772	2762	2927
	1	0.333333	3195	3460	3700	2982	3087	3273		2962	2900	3413	2773	2751	2902
	2	0.666667	3188	3513	3932	2986	3212	3430		2829	3037	3705	2925	2768	3093
	3	1	3163	3514	3972	2978	3233	3368		2832	3026	3704	3015	2744	3147
	4	1.33333	3158	3489	4089	3003	3237	3453		2860	3160	3660	2991	2779	3215
	5	1.66667	3278	3464	4057	3028	3262	3578		2803	3314	4044	3064	2743	3182
	6	2	3194	3271	3984	3028	3236	3632		2908	3283	3804	3055	2750	3395
	7	2.33333	3129	3324	4024	3024	3319	3515		2915	3341	4074	3072	2792	3319
	8	2.66667	3188	3279	4057	3049	3339	3451		2822	3254	3969	3029	2766	3239
	9	3	3241	3269	4244	3136	3327	3500		2845	3076	4424	2983	2744	3152
	10	3.33333	3158	3352	4203	3120	3343	3548		2852	3336	3758	3058	2767	3240
	11	3.66667	3142	3350	4240	3062	3379	3517		2950	3293	4305	2999	2739	3175
	12	4	3199	3241	4110	3088	3390	3694		2884	3400	4116	2955	2744	3261
	13	4.33333	3170	3370	4124	3097	3439	3689		2908	3537	4134	3053	2758	3416
	14	4.66667	3147	3381	3935	3117	3452	3686		2942	3117	4033	3027	2764	3239
	15	5	3066	3321	3847	3136	3406	3724		2803	3199	4010	3049	2719	3229
	16	5.33333	3095	3273	4083	3067	3426	3734		2810	3143	3970	3048	2758	3212
	17	5.66667	3136	3307	4029	3089	3433	3736		2856	3109	4066	3067	2744	3106
	18	6	3120	3256	4080	3057	3400	3769		2932	3285	4263	3000	2742	3244
	19	6.33333	3100	3297	4096	3073	3487	3717		2959	3271	3815	3064	2757	3163
	20	6.66667	3117	3204	4069	3059	3499	3723		2819	3267	4042	3041	2768	3192
	21	7	3158	3142	3948	3060	3460	3734		2784	3144	4031	2981	2748	3250
	22	7.33333	3151	3231	3895	3067	3562	3791		2814	3442	4070	2928	2725	3364
	23	7.66667	3083	3221	4110	3063	3556	3757		2842	3374	4256	2945	2748	3334
	24	8	3081	3196	4140	3063	3553	3734		2934	3278	4159	3008	2728	3370
	25	8.33333	3116	3211	4106	3015	3486	3706		2917	3317	3796	3030	2751	3323
	26	8.66667	3071	3338	4063	3039	3459	3746		2773	3217	4194	3039	2736	3165
	27	9	3110	3318	4055	3102	3502	3704		2804	3204	3977	2994	2720	3252
	28	9.33333	3119	3367	3908	3091	3586	3661		2909	3145	4415	3083	2723	3218
	29	9.66667	3094	3384	3890	3079	3596	3679		2845	3205	4258	3067	2723	3367
	30	10	3067	3282	4032	3070	3550	3659		2781	3177	4258	3039	2703	3266
	31	10.3333	3136	3257	4122	3061	3488	3721		2829	3145	4110	3029	2714	3135
	32	10.6667	3089	3213	4103	3054	3509	3640		2892	3360	4301	2960	2714	3335
	33	11	3079	3250	4049	3049	3524	3689		2822	3290	4214	2993	2740	3382
	34	11.3333	3090	3209	3851	3054	3550	3687		2741	3242	4253	3020	2726	3251
	35	11.6667	3101	3191	3887	3030	3604	3707		2766	3432	4211	3074	2730	3245
	36	12	3104	3254	3850	3013	3518	3722		2838	3121	4362	2955	2690	3412
	37	12.3333	3063	3281	4071	3063	3560	3782		2896	3326	4057	2920	2727	3262
	38	12.6667	3093	3301	4069	3020	3570	3778		2879	3236	3965	3104	2754	3355
	39	13	3073	3229	4175	3021	3455	3720		2769	2948	4151	2966	2739	3337
	40	13.3333	3075	3263	4007	3028	3563	3593		2829	3400	4032	2956	2698	3133
	41	13.6667	3067	3301	4067	3007	3587	3654		2873	3112	4441	3004	2706	3215
	42	14	3068	3213	4009	3025	3546	3718		2741	3134	4210	3094	2709	3448
	43	14.3333	3073	3169	3975	3007	3493	3772		2840	3356	3826	3118	2734	3301
	44	14.6667	3072	3144	4009	3020	3519	3809		2845	3151	4163	2969	2703	3199
	45	15	3069	3266	4112	3030	3556	3814		2777	3099	4115	2931	2682	3276
	46	15.3333	3062	3270	4034	3001	3486	3780		2830	3288	4181	2990	2682	3124
	47	15.6667	3049	3257	4057	3038	3472	3757		2832	3203	4267	3008	2722	3102
	48	16	3077	3268	4056	3064	3523	3703		2771	3083	4114	3100	2719	3369
	49	16.3333	3070	3247	4005	3097	3543	3641		2828	3196	3970	2946	2717	3285
	50	16.6667	3059	3169	4020	3066	3444	3623		2839	3121	4276	3042	2693	3309
	51	17	3070	3157	3962	3035	3426	3675		2776	3210	4087	2988	2702	3258
	52	17.3333	3066	3156	4040	3027	3456	3656		2815	3335	4399	3015	2705	3063
	53	17.6667	3078	3207	4026	3022	3560	3622		2799	3090	4421	3060	2709	3167
	54	18	3042	3293	4070	3024	3608	3584		2744	3066	4067	3027	2712	3382
	55	18.3333	3065	3299	4142	2996	3556	3595		2813	3375	4081	3010	2715	3262
	56	18.6667	3062	3149	4132	3023	3466	3700		2869	3234	4198	2993	2725	3295
	57	19	3056	3259	4098	3013	3476	3677		2761	3321	4127	3067	2709	3294
	58	19.3333	3039	3250	4164	2998	3511	3684		2810	3261	4301	3020	2694	3216
	59	19.6667	3059	3210	4070	3047	3517	3664		2836	3317	4221	3027	2696	3319
	60	20	3061	3267	4043	3055	3472	3692		2749	3250	4250	2954	2669	3199

## Sheet: Fig. 3c
Fig. 3c
			Ub-AMC	Ub-AMC	Ub-AMC	Ub-AMC	Ub-AMC	Ub-AMC
	timepoint	time (min)	-	-	-	SnVTD	SnVTD	SnVTD
	0	0	3128	3722	3358	3548	3940	3134
	1	0.333333	3126	3792	3438	3568	4013	3245
	2	0.666667	3207	3792	3479	3667	4041	3260
	3	1	3216	3780	3468	3642	3792	3299
	4	1.33333	3246	3798	3497	3673	3710	3303
	5	1.66667	3240	3797	3495	3655	3760	3323
	6	2	3240	3769	3510	3694	3740	3334
	7	2.33333	3226	3800	3499	3702	3755	3317
	8	2.66667	3228	3789	3505	3704	3840	3320
	9	3	3212	3807	3485	3698	3800	3327
	10	3.33333	3236	3777	3513	3745	3681	3309
	11	3.66667	3227	3773	3498	3685	3672	3324
	12	4	3240	3792	3467	3657	3700	3321
	13	4.33333	3234	3774	3520	3706	3693	3330
	14	4.66667	3235	3765	3492	3706	3655	3335
	15	5	3212	3754	3483	3711	3674	3323
	16	5.33333	3232	3760	3498	3756	3645	3302
	17	5.66667	3206	3773	3486	3726	3738	3312
	18	6	3246	3735	3482	3706	3689	3334
	19	6.33333	3196	3738	3458	3678	3651	3329
	20	6.66667	3217	3753	3453	3737	3647	3350
	21	7	3220	3759	3476	3679	3645	3324
	22	7.33333	3216	3740	3461	3738	3623	3326
	23	7.66667	3193	3741	3466	3743	3748	3337
	24	8	3211	3750	3468	3723	3632	3321
	25	8.33333	3210	3740	3464	3709	3704	3313
	26	8.66667	3187	3728	3466	3725	3674	3311
	27	9	3183	3732	3422	3709	3689	3299
	28	9.33333	3185	3752	3446	3651	3628	3288
	29	9.66667	3196	3746	3446	3649	3685	3294
	30	10	3194	3708	3413	3694	3830	3291
	31	10.3333	3182	3722	3426	3692	3806	3260
	32	10.6667	3164	3730	3413	3645	3800	3260
	33	11	3203	3738	3432	3612	3816	3281
	34	11.3333	3188	3693	3433	3677	3830	3270
	35	11.6667	3179	3719	3406	3642	3826	3283
	36	12	3171	3712	3421	3706	3820	3281
	37	12.3333	3179	3705	3407	3668	3837	3247
	38	12.6667	3170	3695	3395	3625	3797	3280
	39	13	3146	3705	3404	3602	3813	3265
	40	13.3333	3147	3698	3426	3726	3805	3237
	41	13.6667	3172	3681	3407	3658	3810	3241
	42	14	3159	3681	3375	3617	3791	3226
	43	14.3333	3168	3688	3385	3585	3787	3250
	44	14.6667	3152	3675	3374	3606	3797	3226
	45	15	3144	3659	3392	3549	3772	3220
	46	15.3333	3151	3661	3369	3659	3804	3224
	47	15.6667	3143	3658	3374	3604	3823	3207
	48	16	3145	3630	3407	3541	3825	3215
	49	16.3333	3125	3672	3368	3561	3826	3215
	50	16.6667	3134	3650	3370	3534	3842	3202
	51	17	3123	3677	3359	3528	3791	3188
	52	17.3333	3150	3647	3357	3641	3773	3176
	53	17.6667	3118	3644	3364	3627	3762	3202
	54	18	3136	3658	3361	3586	3755	3191
	55	18.3333	3123	3646	3365	3575	3782	3172
	56	18.6667	3093	3676	3373	3544	3771	3167
	57	19	3088	3650	3332	3531	3786	3137
	58	19.3333	3109	3617	3325	3526	3773	3158
	59	19.6667	3120	3620	3362	3481	3798	3162
	60	20	3103	3636	3349	3500	3795	3147

## Sheet: Fig. 4c
Fig. 4c
			Ub-AMC	Ub-AMC	Ub-AMC	Ub-AMC	Ub-AMC	Ub-AMC
	timepoint	time (min)	-	-	-	SnOTU	SnOTU	SnOTU
	0	0	2915	2843	2827	2701	2822	2894
	1	0.333333	2962	2900	3413	2704	2847	2892
	2	0.666667	2829	3037	3705	2704	2801	2859
	3	1	2832	3026	3704	2688	2828	2873
	4	1.33333	2860	3160	3660	2696	2827	2885
	5	1.66667	2803	3314	4044	2673	2803	2888
	6	2	2908	3283	3804	2702	2796	2862
	7	2.33333	2915	3341	4074	2698	2818	2870
	8	2.66667	2822	3254	3969	2697	2808	2865
	9	3	2845	3076	4424	2700	2814	2856
	10	3.33333	2852	3336	3758	2689	2784	2857
	11	3.66667	2950	3293	4305	2652	2785	2852
	12	4	2884	3400	4116	2677	2817	2859
	13	4.33333	2908	3537	4134	2687	2816	2865
	14	4.66667	2942	3117	4033	2691	2793	2878
	15	5	2803	3199	4010	2668	2801	2852
	16	5.33333	2810	3143	3970	2669	2786	2827
	17	5.66667	2856	3109	4066	2641	2792	2847
	18	6	2932	3285	4263	2659	2780	2850
	19	6.33333	2959	3271	3815	2663	2778	2844
	20	6.66667	2819	3267	4042	2655	2798	2873
	21	7	2784	3144	4031	2659	2788	2853
	22	7.33333	2814	3442	4070	2658	2750	2823
	23	7.66667	2842	3374	4256	2679	2761	2822
	24	8	2934	3278	4159	2648	2754	2824
	25	8.33333	2917	3317	3796	2671	2776	2859
	26	8.66667	2773	3217	4194	2673	2767	2845
	27	9	2804	3204	3977	2644	2795	2830
	28	9.33333	2909	3145	4415	2650	2771	2840
	29	9.66667	2845	3205	4258	2651	2777	2832
	30	10	2781	3177	4258	2651	2775	2829
	31	10.3333	2829	3145	4110	2637	2785	2851
	32	10.6667	2892	3360	4301	2627	2769	2846
	33	11	2822	3290	4214	2648	2750	2823
	34	11.3333	2741	3242	4253	2643	2753	2853
	35	11.6667	2766	3432	4211	2618	2783	2802
	36	12	2838	3121	4362	2616	2765	2822
	37	12.3333	2896	3326	4057	2641	2777	2801
	38	12.6667	2879	3236	3965	2656	2778	2838
	39	13	2769	2948	4151	2652	2743	2830
	40	13.3333	2829	3400	4032	2639	2755	2814
	41	13.6667	2873	3112	4441	2647	2775	2806
	42	14	2741	3134	4210	2632	2753	2823
	43	14.3333	2840	3356	3826	2620	2756	2835
	44	14.6667	2845	3151	4163	2640	2772	2812
	45	15	2777	3099	4115	2644	2757	2810
	46	15.3333	2830	3288	4181	2640	2731	2836
	47	15.6667	2832	3203	4267	2651	2770	2830
	48	16	2771	3083	4114	2634	2740	2803
	49	16.3333	2828	3196	3970	2638	2749	2810
	50	16.6667	2839	3121	4276	2623	2747	2824
	51	17	2776	3210	4087	2640	2759	2807
	52	17.3333	2815	3335	4399	2629	2740	2832
	53	17.6667	2799	3090	4421	2620	2728	2799
	54	18	2744	3066	4067	2609	2760	2829
	55	18.3333	2813	3375	4081	2616	2712	2805
	56	18.6667	2869	3234	4198	2656	2754	2814
	57	19	2761	3321	4127	2644	2754	2811
	58	19.3333	2810	3261	4301	2639	2740	2813
	59	19.6667	2836	3317	4221	2620	2743	2821
	60	20	2749	3250	4250	2622	2738	2810

## Sheet: Fig. 6c
Fig. 6c
				Ub-AMC	Ub-AMC	Ub-AMC	Ub-AMC	Ub-AMC	Ub-AMC		SUMO1-AMC	SUMO1-AMC	SUMO1-AMC	SUMO1-AMC	SUMO1-AMC	SUMO1-AMC		SUMO2-AMC	SUMO2-AMC	SUMO2-AMC	SUMO2-AMC	SUMO2-AMC	SUMO2-AMC
	timepoint	time (min)		-	-	-	SnCE1	SnCE1	SnCE1		-	-	-	SnCE1	SnCE1	SnCE1		-	-	-	SnCE1	SnCE1	SnCE1
	0	0		3138	3806	4850	4551	5775	5335		4398	4352	4330	5550	5333	5683		4859	4929	4916	5034	4895	4574
	1	0.333333		3151	3830	4907	4693	7226	5475		4169	4463	4150	7269	7279	7903		4917	5153	5110	5462	5306	4893
	2	0.666667		3162	3827	4921	4768	7626	5555		4298	4356	4173	8557	9031	9701		4871	5128	5044	5814	5584	5149
	3	1		3130	3815	4948	4809	7259	5587		4268	4110	4124	10097	10660	11525		4926	5149	5005	6078	5889	5402
	4	1.33333		3130	3819	4923	4895	7257	5662		4450	4073	4108	11463	12254	13283		4955	5143	5035	6416	6159	5721
	5	1.66667		3105	3875	4923	4918	7468	5714		4352	4094	4154	12637	13459	14836		4948	5109	5050	6695	6443	5960
	6	2		3127	3835	4891	4986	7716	5751		4320	4096	4156	13711	13232	16109		4921	5100	4987	6983	6713	6209
	7	2.33333		3119	3832	4911	5043	7710	5791		4406	4105	4168	14892	14382	16712		4896	5081	5021	7292	7036	6423
	8	2.66667		3116	3870	4886	5090	7696	5937		4369	4096	4136	15853	15234	16309		4896	5046	5005	7588	7295	6686
	9	3		3127	3870	4920	5147	7804	5954		4428	4147	4121	17018	16298	17490		4906	5034	4996	7887	7570	7015
	10	3.33333		3159	3856	4911	5226	7910	6013		4497	4125	4141	17796	17282	18355		4888	5021	4954	8229	7880	7272
	11	3.66667		3132	3855	4934	5271	7841	6084		4487	4120	4103	19015	18254	19405		4860	4999	4912	8482	8181	7531
	12	4		3129	3868	4913	5320	7951	6110		4326	4170	4122	19821	19028	20122		4857	4991	4900	8797	8486	7776
	13	4.33333		3102	3855	4914	5354	8229	6160		4315	4134	4102	20941	20007	21304		4841	4989	4922	9121	8752	8012
	14	4.66667		3142	3846	4951	5447	8278	6211		4323	4176	4153	22671	21141	22483		4851	4976	4954	9434	9068	8285
	15	5		3131	3852	4908	5486	8459	6260		4344	4152	4150	23795	22113	23667		4848	4978	4923	9733	9366	8545
	16	5.33333		3144	3835	4870	5574	8603	6300		4351	4129	4157	24696	23016	24486		4836	4976	4921	10091	9633	8808
	17	5.66667		3143	3850	4873	5598	8385	6389		4302	4126	4149	25429	24152	25382		4808	4969	4928	10374	9992	9083
	18	6		3114	3831	4888	5667	8452	6453		4284	4101	4124	26172	25031	26088		4857	4954	4883	10716	10287	9354
	19	6.33333		3115	3808	4879	5727	8638	6533		4318	4085	4125	26875	25880	27285		4816	4974	4859	11040	10599	9614
	20	6.66667		3116	3801	4887	5763	8406	6558		4324	4070	4081	27375	26727	28345		4799	4943	4865	11331	10871	9904
	21	7		3121	3828	4891	5792	8379	6599		4271	4089	4098	28047	27474	29391		4797	4942	4893	11679	11253	10195
	22	7.33333		3109	3841	4884	5841	8489	6629		4222	4054	4088	28738	27887	30141		4801	4949	4829	12018	11535	10466
	23	7.66667		3116	3809	4939	5939	8614	6742		4233	4036	4047	29198	28605	30982		4806	4932	4826	12384	11928	10690
	24	8		3113	3849	4877	5967	8679	6794		4190	4054	4038	29829	29200	31675		4793	4944	4832	12703	12239	11067
	25	8.33333		3108	3837	4898	6052	8906	6818		4181	4050	4039	30517	29581	32134		4841	4935	4821	12990	12526	11303
	26	8.66667		3106	3809	4836	6052	8885	6830		4172	4023	4058	31076	30220	32870		4800	4931	4826	13451	12822	11557
	27	9		3075	3828	4843	6084	8760	6914		4123	4026	4031	31586	30705	33311		4809	4930	4853	13774	13164	11894
	28	9.33333		3100	3825	4875	6172	8780	6932		4106	4015	4003	31871	31070	33637		4814	4922	4875	14134	13504	12174
	29	9.66667		3094	3794	4841	6258	8784	7038		4058	4026	4033	32315	31550	34027		4800	4925	4869	14456	13837	12457
	30	10		3083	3789	4805	6290	8845	7081		4064	3999	3996	33044	32052	34511		4806	4901	4838	14780	14167	12675
	31	10.3333		3077	3783	4876	6377	8862	7164		4024	3993	3946	33255	32469	35074		4835	4927	4826	15078	14600	13016
	32	10.6667		3067	3802	4871	6394	9069	7259		4023	3991	3983	33879	32887	35669		4798	4895	4840	15526	14886	13287
	33	11		3061	3794	4828	6434	9168	7265		4003	3962	3964	34248	33073	35983		4792	4925	4838	15911	15246	13590
	34	11.3333		3081	3785	4854	6497	9158	7303		3954	3939	3945	34539	33497	36238		4778	4894	4849	16182	15536	13935
	35	11.6667		3084	3803	4807	6559	9186	7355		3949	3920	3910	34833	33837	36546		4771	4928	4850	16527	15826	14249
	36	12		3090	3792	4821	6597	9398	7442		3920	3916	3914	35334	34166	36851		4779	4930	4806	16899	16201	14532
	37	12.3333		3091	3814	4788	6663	9393	7456		3942	3853	3865	35659	34576	37407		4791	4908	4826	17331	16536	14800
	38	12.6667		3046	3762	4844	6717	9672	7540		3914	3843	3867	36158	34910	37715		4786	4913	4807	17661	16933	15094
	39	13		3107	3782	4861	6763	9666	7646		3933	3842	3858	36530	35156	38084		4786	4888	4746	17988	17241	15398
	40	13.3333		3071	3780	4833	6815	9732	7651		3923	3833	3859	36855	35562	38364		4789	4866	4808	18311	17565	15628
	41	13.6667		3075	3782	4821	6928	9758	7661		3902	3832	3816	37325	35876	38852		4802	4849	4804	18653	17861	15964
	42	14		3045	3791	4785	6954	9761	7734		3911	3804	3806	37389	36146	39177		4792	4905	4830	19031	18189	16220
	43	14.3333		3072	3781	4837	7014	9864	7816		3897	3787	3809	37816	36341	39208		4778	4877	4758	19423	18399	16537
	44	14.6667		3069	3756	4789	7041	9899	7809		3873	3786	3796	38145	36650	39605		4760	4883	4791	19756	18913	16850
	45	15		3083	3759	4773	7083	9886	7883		3822	3785	3765	38294	36673	39601		4739	4896	4799	20081	19173	17074
	46	15.3333		3070	3759	4799	7196	9956	7974		3834	3781	3775	38654	37205	40057		4748	4883	4775	20423	19571	17437
	47	15.6667		3057	3767	4780	7240	10102	7975		3826	3731	3717	38577	36998	39722		4765	4902	4780	20788	19958	17697
	48	16		3050	3757	4788	7293	10169	8053		3888	3748	3674	38728	37107	39944		4783	4857	4773	21132	20272	18052
	49	16.3333		3049	3790	4781	7284	10283	8120		3854	3713	3679	38870	37311	40068		4757	4923	4819	21552	20533	18422
	50	16.6667		3047	3775	4806	7386	10286	8158		3830	3706	3693	39084	37481	40416		4735	4874	4823	21813	20955	18618
	51	17		3078	3731	4758	7441	10323	8238		3784	3737	3699	39289	37528	40470		4743	4862	4818	22126	21276	18913
	52	17.3333		3032	3761	4766	7451	10513	8274		3754	3696	3693	39281	38006	40608		4712	4869	4794	22495	21526	19265
	53	17.6667		3048	3758	4771	7524	10562	8367		3812	3708	3678	39530	38141	41002		4748	4867	4771	22963	22009	19560
	54	18		3041	3746	4749	7588	10363	8406		3803	3692	3661	39843	38226	41284		4725	4846	4750	23173	22242	19858
	55	18.3333		3050	3735	4782	7650	10619	8435		3826	3697	3686	40292	38463	41550		4700	4891	4721	23533	22567	20129
	56	18.6667		3028	3746	4746	7718	10676	8547		3792	3711	3668	40438	38493	41653		4699	4888	4709	23832	22975	20458
	57	19		3055	3749	4760	7744	10819	8545		3831	3718	3667	40679	38730	41911		4734	4850	4723	24247	23158	20628
	58	19.3333		3033	3757	4755	7827	10791	8604		3789	3698	3667	40850	39092	42188		4710	4879	4746	24578	23596	21011
	59	19.6667		3027	3732	4747	7853	10939	8673		3783	3697	3665	41339	39105	42178		4744	4859	4738	24807	23843	21301
	60	20		3029	3734	4744	7909	10765	8751		3715	3690	3646	41579	39275	42459		4678	4866	4749	25268	24204	21656
