# Supplementary material for: Functional and structural diversity in deubiquitinases of the Chlamydia-like bacterium Simkania negevensis
Source: Nat Commun. 2023 Nov 13;14:7335. doi: 10.1038/s41467-023-43144-y (PMC10643670; doi:10.1038/s41467-023-43144-y)
Supplement: Supplementary file 4 — Source Data [file 41467_2023_43144_MOESM4_ESM.zip › Raw_Data/raw_data_qPCR.xlsx]

## Sheet: Fig. S2a
Fig. S2a
	Name	Old	New	CT Day 2_1		CT NI Day 2_1		CT Day 4_1		CT NI Day 4_1		dCTE Day 2_1	dCTE Day 4_1	dCTC Day 2_1	dCTC Day 4_1	ddCTE Day 2_1	ddCTE Day 4_1	Fold Change 2DPI_1	Name	Old	New	CT Day 2_2
	SnUSP2	SNE_A12380	SNE_RS06500	28.1088		37		27.9607		37		12.3341	11.0671	21.3961	20.139	-9.06206	-9.07189	534.504	SnUSP2	SNE_A12380	SNE_RS06500	36.0442	36.926
	SnUSP3	SNE_A05310	SNE_RS03125	19.4362		34.6228		20.9416		35.7715		3.66144	4.04803	19.0189	18.9106	-15.3574	-14.8626	41980.9	SnUSP3	SNE_A05310	SNE_RS03125	34.758	36.5243
	SnJos1	SNE_A21920	SNE_RS11100	21.192		32.3458		20.9407		35.8667		5.4173	4.04713	16.7419	19.0058	-11.3246	-14.9587	2564.71	SnJos2	SNE_A21920	SNE_RS11100	34.1101	35.7411
	GroEL C	SNE_A22590		12.7371		37.1566		11.5779		27.2478		-3.03762	-5.31564	21.5528	10.3869	-24.5904	-15.7025	2.52605e+07	GroEL C	SNE_A22590		25.7706	26.6683
	5S RNA		SNE_RS02435	15.0329		34.0612		13.4996		34.394		-0.741844	-3.39392	18.4573	17.5331	-19.1991	-20.927	601888	5S RNA		SNE_RS02435	31.7513	33.6274
	GAPDH	GAPDH		15.7747		15.6039		16.8936		16.861									GAPDH	GAPDH		17.193	17.4204
	SnCE2	SNE_A13010	SNE_RS06810	18.0988		32.6981		19.6437		35.3773		0.503805	0.719442	15.3589	16.7141	-14.8551	-15.9947	29636.4	SnCE2	SNE_A13010	SNE_RS06810	34.2107	36.1497
	SnCE3	SNE_A19290	SNE_RS09855	19.2098		37		20.4992		39.1461		1.61474	1.57498	19.6608	20.483	-18.046	-18.908	270645	SnCE3	SNE_A19290	SNE_RS09855	37.6254	39.7908
	SnCE4	SNE_A14650	SNE_RS07590	26.296		37		26.6548		37.0191		8.70102	7.73055	19.6608	18.356	-10.9598	-10.6254	1991.67	SnCE4	SNE_A14650	SNE_RS07590	36.1073	37.1985
	SnCE5	SNE_A22800	SNE_RS11525	21.1496		37.2924		22.5404		38.8346		3.55454	3.6162	19.9532	20.1714	-16.3987	-16.5552	86396.4	SnCE5	SNE_A22800	SNE_RS11525	37.6148	39.53
	GroEL C	SNE_A22590		13.2545		37		11.7429		31.9592		-4.34053	-7.18136	19.6608	13.296	-24.0013	-20.4774	1.67924e+07	GroEL C	SNE_A22590		29.6605	31.2034
	5S RNA		SNE_RS02435	15.2717		34.0472		13.9773		34.631		-2.32332	-4.94691	16.708	15.9678	-19.0313	-20.9147	535789	5S RNA		SNE_RS02435	32.0834	33.9837
	GAPDH	GAPDH		17.595		17.3392		18.9242		18.6632									GAPDH	GAPDH		19.0883	19.3278
	SnUSP1	SNE_A12110	SNE_RS06365	19.973		35.3514		19.9454		36.9355		9.29404	8.48105	25.0026	25.2162	-15.7086	-16.7352	53550.1	SnUSP2	SNE_A12110	SNE_RS06365	35.1476	36.9217
	GroEL C	SNE_A22590		13.3313		36.8968		12.3544		30.856		2.65229	0.890076	26.548	19.1367	-23.8957	-18.2466	1.56071e+07	GroEL C	SNE_A22590		28.966	30.3676
	5S RNA		SNE_RS02435	14.0635		33.2367		12.3496		33.5878		3.38447	0.885304	22.8879	21.8685	-19.5034	-20.9832	743229	5S RNA		SNE_RS02435	30.8466	32.7309
	GAPDH	GAPDH		10.679		10.3488		11.4643		11.7193									GAPDH	GAPDH		11.9001	12.112
	SnJos2	SNE_A21910	SNE_RS11095	30.3155		37		29.877		37		16.9002	15.4894	23.8368	22.7628	-6.93659	-7.2734	122.496	SnJos3	SNE_A21910	SNE_RS11095	36.1342	36.7807
	SnVTD	SNE_A13000	SNE_RS06805	19.0613		36.7239		20.4421		34.3711		5.64591	6.05449	23.5607	20.1338	-17.9148	-14.0794	247105	SnVTD	SNE_A13000	SNE_RS06805	33.5791	35.0615
	SnOTU	SNE_A17630	SNE_RS09035	18.7822		35.078		21.0277		33.0387		5.36683	6.64011	21.9147	18.8015	-16.5479	-12.1614	95809.3	SnOTU	SNE_A17630	SNE_RS09035	32.7255	34.1615
	SnCE1	SNE_A10940	SNE_RS05830	16.8051		37		16.5637		37		3.38969	2.17608	23.8368	22.7628	-20.4471	-20.5867	1.42949e+06	SnCE2	SNE_A10940	SNE_RS05830	34.8719	36.8793
	GroEL C	SNE_A22590		13.1696		37		11.7375		30.1708		-0.245739	-2.65007	23.8368	15.9336	-24.0825	-18.5837	1.77645e+07	GroEL C	SNE_A22590		28.1677	29.4548
	5S RNA		SNE_RS02435	15.0682		34.1404		13.495		34.4445		1.65279	-0.89262	20.9771	20.2073	-19.3244	-21.0999	656463	5S RNA		SNE_RS02435	31.7838	33.658
	GAPDH	GAPDH		13.4154		13.1632		14.3876		14.2372									GAPDH	GAPDH		14.5388	14.7233
		0.493023																		0
	Second repetition!			CT Day 2_2		CT NI Day 2_2		CT Day 4_2		CT NI Day 4_2		dCTE Day 2_2	dCTE Day 4_2	dCTC Day 2_2	dCTC Day 4_2	ddCTE Day 2_2	ddCTE Day 4_2	Fold Change 2DPI_2	Second repetition!			CT Day 2_3
	SnUSP1	SNE_A12110	SNE_RS06365	22.1749		35.2335		21.9127		36.483		9.71801	8.08476	22.6857	22.7736	-12.9677	-14.6888	8010.45	SnUSP1	SNE_A12110	SNE_RS06365	34.8717	36.3519
	SnUSP2	SNE_A12380	SNE_RS06500	23.2478		34.7281		22.5568		33.5827		10.791	8.72885	22.1803	19.8733	-11.3893	-11.1444	2682.4	SnUSP2	SNE_A12380	SNE_RS06500	32.2955	33.2372
	SnUSP3	SNE_A05310	SNE_RS03125	26.2298		36.775		27.0148		36.6873		13.7729	13.1868	24.2271	22.978	-10.4542	-9.7911	1402.9	SnUSP3	SNE_A05310	SNE_RS03125	35.9992	37.0799
	SnJos1	SNE_A21920	SNE_RS11100	22.4404		38.3592		20.8959		35.0613		9.98353	7.06796	25.8114	21.3519	-15.8279	-14.2839	58166.3	SnJos2	SNE_A21920	SNE_RS11100	33.2691	34.2891
	GroEL C	SNE_A22590		22.4591		37		21.0087		37		10.0022	7.18071	24.4522	23.2906	-14.45	-16.1099	22380.5	GroEL C	SNE_A22590		34.8932	36.2748
	5S RNA		SNE_RS02435	16.5113		36.9799		15.1967		31.8464		4.05446	1.36872	24.4321	18.137	-20.3776	-16.7683	1.36228e+06	5S RNA		SNE_RS02435	29.978	31.1891
	GAPDH	GAPDH		12.4568		12.5478		13.8279		13.7094									GAPDH	GAPDH		14.1431	14.3949
	SnJos2	SNE_A21910	SNE_RS11095	29.4726		37.1079		28.5563		37		13.017	10.6971	20.509	19.1414	-7.49206	-8.44438	180.026	SnJos3	SNE_A21910	SNE_RS11095	35.8403	36.5418
	SnVTD	SNE_A13000	SNE_RS06805	27.3751		36.9447		28.987		37		10.9194	11.1277	20.3458	19.1414	-9.42638	-8.01373	688.056	SnVTD	SNE_A13000	SNE_RS06805	36.7601	37.8059
	SnOTU	SNE_A17630	SNE_RS09035	20.6515		34.8308		22.3047		36.7582		4.1958	4.44541	18.2318	18.8996	-14.036	-14.4542	16798.4	SnOTU	SNE_A17630	SNE_RS09035	35.7951	37.5848
	SnCE1	SNE_A10940	SNE_RS05830	27.1279		37		29.36		37		10.6722	11.5007	20.4011	19.1414	-9.72887	-7.64069	848.557	SnCE2	SNE_A10940	SNE_RS05830	37.0172	38.1161
	GroEL C	SNE_A22590		17.536		37		15.6314		37.1448		1.08031	-2.22786	20.4011	19.2863	-19.3208	-21.5141	654840	GroEL C	SNE_A22590		34.3196	36.1925
	5S RNA		SNE_RS02435	17.749		37		16.26		33.1581		1.29337	-1.59927	20.4011	15.2995	-19.1077	-16.8988	564933	5S RNA		SNE_RS02435	31.1392	32.4136
	GAPDH	GAPDH		16.4557		16.5989		17.8593		17.8586									GAPDH	GAPDH		18.2869	18.5604
	SnCE2	SNE_A13010	SNE_RS06810	19.4992		36.2913		20.8787		35.2352		2.3508	2.02483	19.0437	16.7899	-16.6929	-14.765	105938	SnCE2	SNE_A13010	SNE_RS06810	34.3352	35.925
	SnCE3	SNE_A19290	SNE_RS09855	28.2853		37		30.2527		37		11.1369	11.3988	19.7524	18.5546	-8.61546	-7.15581	392.204	SnCE3	SNE_A19290	SNE_RS09855	37.0139	37.9837
	SnCE4	SNE_A14650	SNE_RS07590	24.7872		37		24.1869		37		7.63878	5.33308	19.7524	18.5546	-12.1136	-13.2216	4431.48	SnCE4	SNE_A14650	SNE_RS07590	35.5086	36.6999
	SnCE5	SNE_A22800	SNE_RS11525	21.8031		38.2012		22.8021		36.3548		4.65469	3.94823	20.9536	17.9094	-16.2989	-13.9612	80623.2	SnCE5	SNE_A22800	SNE_RS11525	35.4415	36.8543
	GroEL C	SNE_A22590		15.7162		36.2704		13.7669		37.8187		-1.43224	-5.08693	19.0227	19.3734	-20.455	-24.4603	1.43736e+06	GroEL C	SNE_A22590		34.6539	36.8441
	5S RNA		SNE_RS02435	13.2548		35.4091		11.835		27.8603		-3.89363	-7.01883	18.1615	9.41495	-22.0551	-16.4338	4.35763e+06	5S RNA		SNE_RS02435	26.1383	27.1504
	GAPDH	GAPDH		17.1484		17.2476		18.8539		18.4454									GAPDH	GAPDH		19.0232	19.2981

## Sheet: Fig. S2b
Fig. S2b
	Name	Old	New	CT Inf	CT Ninf	dCTE	dCTC	ddCTE	FoldChange	RelGroEL	Rel5SRNA
	SnUSP1	SNE_A12110	SNE_RS06365	22.8127	35.7692	-0.0753155	13.0638	-13.1391	9020.99	0.136508	0.00214967
	SnUSP2	SNE_A12380	SNE_RS06500	30.9173	37	8.0292	14.2945	-6.26535	76.9233	0.00116402	1.83305e-05
	SnUSP3	SNE_A05310	SNE_RS03125	15.4922	35.0237	-7.39585	12.3183	-19.7141	860089	13.0151	0.204956
	SnJos1	SNE_A21920	SNE_RS11100	21.4866	38.3932	-1.40147	15.6878	-17.0892	139435	0.268266	0.0332267
	SnJos2	SNE_A21910	SNE_RS11095	23.5262	37.4573	0.638128	14.7519	-14.1137	17728.1	0.268266	0.00422453
	SnVTD	SNE_A13000	SNE_RS06805	20.3849	37.1769	-2.50319	14.4714	-16.9746	128787	0.0251883	0.0306893
	SnOTU	SNE_A17630	SNE_RS09035	23.1566	33.6749	0.268549	10.9695	-10.7009	1664.54	0.0251883	0.000396654
	SnCE1	SNE_A10940	SNE_RS05830	23.5911	37.0144	0.70307	14.309	-13.6059	12467.6	0.188663	0.00297098
	GroEL C	SNE_A22590		18.9043	34.7337	-3.98376	12.0283	-16.012	66084	1	0.0157476
	5S RNA		SNE_RS02435	15.1805	36.9986	-7.70759	14.2932	-22.0007	4.19646e+06	63.5019	1
	HPRT			22.8999	22.73
	18SQV			21.7183	4.0908
	5SAcCas			22.8881	22.7055
	SnCE2	SNE_A13010	SNE_RS06810	19.5438	36.2048	-3.35486	13.477	-16.8319	116653	4.83547	0.0159354
	SnCE3	SNE_A19290	SNE_RS09855	27.895	37	4.99635	14.2722	-9.27588	619.897	0.0256959	8.46814e-05
	SnCE4	SNE_A14650	SNE_RS07590	28.9252	37	6.02655	14.2722	-8.24568	303.527	0.0125817	4.14635e-05
	SnCE5	SNE_A22800	SNE_RS11525	21.3056	38.014	-1.59303	15.2862	-16.8792	120547	4.99689	0.0164674
	GroEL C	SNE_A22590		20.4584	34.8457	-2.44027	12.1179	-14.5582	24124.4	1	0.00329553
	5S RNA		SNE_RS02435	14.4142	37.0469	-8.48439	14.3191	-22.8035	7.32034e+06	303.442	1
	HPRT			22.8572	23.001
	18SQV			8.90546	8.91845
	5SAcCas			22.8986	22.7278
	Second repetition
	Name	Old	New	CT Inf	CT Ninf	dCTE	dCTC	ddCTE	FoldChange	RelGroEL	Rel5SRNA
	SnUSP1	SNE_A12110	SNE_RS06365	24.6062	35.6955	-0.316027	12.0667	-12.3828	5340.54	0.243256	0.0044399
	SnUSP2	SNE_A12380	SNE_RS06500	29.4862	35.8222	4.56396	12.1934	-7.62945	198.013	0.00901929	0.00016462
	SnUSP3	SNE_A05310	SNE_RS03125	24.9416	34.8425	0.0194016	11.2137	-11.1943	2343.32	0.106736	0.00194814
	SnJos1	SNE_A21920	SNE_RS11100	29.299	37	4.37675	13.3712	-8.99446	510.036	0.00112246	0.000424023
	SnJos2	SNE_A21910	SNE_RS11095	33.6703	37	8.7481	13.3712	-4.6231	24.643	0.00112246	2.04871e-05
	SnVTD	SNE_A13000	SNE_RS06805	21.7681	36.1695	-3.1541	12.5407	-15.6948	53039.2	1.04001	0.0440945
	SnOTU	SNE_A17630	SNE_RS09035	20.3041	33.4895	-4.61813	9.86069	-14.4788	22832.8	1.04001	0.0189822
	SnCE1	SNE_A10940	SNE_RS05830	21.0618	37.1127	-3.86039	13.4839	-17.3443	166397	7.57921	0.138336
	GroEL C	SNE_A22590		22.7687	35.8975	-2.15348	12.2687	-14.4222	21954.4	1	0.018252
	5S RNA		SNE_RS02435	16.5791	35.4837	-8.34313	11.8549	-20.198	1.20285e+06	54.7886	1
	HPRT			25.2542	23.6437
	18SQV			4.70353	4.60742
	5SAcCas			24.9222	23.6288
	SnCE2	SNE_A13010	SNE_RS06810	22.1693	36.8532	-1.59143	12.9064	-14.4978	23135.8	1.15403	0.0127209
	SnCE3	SNE_A19290	SNE_RS09855	28.9403	37	5.17953	13.0532	-7.87364	234.532	0.0116986	0.000128954
	SnCE4	SNE_A14650	SNE_RS07590	29.8275	37	6.06679	13.0532	-6.98638	126.798	0.00632473	6.97177e-05
	SnCE5	SNE_A22800	SNE_RS11525	21.592	37.2579	-2.16872	13.3111	-15.4798	45697.1	2.27939	0.0251258
	GroEL C	SNE_A22590		20.895	35.3723	-2.86569	11.4255	-14.2912	20047.9	1	0.011023
	5S RNA		SNE_RS02435	15.2997	36.2803	-8.46106	12.3334	-20.7945	1.81873e+06	90.7191	1
	HPRT			23.9078	23.7583
	18SQV			9.83652	9.78168
	5SAcCas			23.7607	23.9468
